# Supplementary material for: Understanding the Role of Nitronate Monooxygenases in Virulence of the Human Fungal Pathogen Aspergillus fumigatus
Source: J Fungi (Basel). 2022 Jul 16;8(7):736. doi: 10.3390/jof8070736 (PMC9323177; doi:10.3390/jof8070736)
Supplement: Supplementary file 1 [file jof-08-00736-s001.zip]

Archive with 1 entries (1 files):
- jof-1788152-SI.pdf
